# Supplementary material for: Association of Anemia with Clinical Symptoms Commonly Attributed to Anemia—Analysis of Two Population-Based Cohorts
Source: J Clin Med. 2023 Jan 24;12(3):921. doi: 10.3390/jcm12030921 (PMC9918126; doi:10.3390/jcm12030921)
Supplement: Supplementary file 1 [file jcm-12-00921-s001.zip]

Archive with 1 entries (1 files):
- jcm-2042227-supplementary.pdf
